# Supplementary material for: Patterns and drivers of microbiome in different rock surface soil under the volcanic extreme environment
Source: Imeta. 2023 Jun 19;2(3):e122. doi: 10.1002/imt2.122 (PMC10989942; doi:10.1002/imt2.122)
Supplement: Supplementary file 2 — Supporting information. [file IMT2-2-e122-s002.xlsx]

## Sheet: Sheet1
Table S1 Basic characteristics of the three types of sites.
Sites	Location	Soil type	Vegetation diversity	OSL age (ka)	Soil TN (g/kg)	Soil pH	Soil TP (mg/g)	Alpha-diversity of bacterial community	Alpha-diversity of fungal community
Holocene basalt topsoil	113°06′28″-113°06′51″ E 41°35′15″-41°35′32″ N	Calcic-orthic Aridisols	2.36±1.12 b	2.23±1.18 b	0.15±0.05a	8.20±0.01a	0.06±0.2a	6.01±0.01a	3.30±0.01a
Holocene granite topsoil	113°08′36″-113°08′47″ E 41°36′24″-41°36′32″ N	Calcic-orthic Aridisols	3.12±1.36 b	2.26±1.18 b	0.35±0.05a	7.79±0.01a	0.06±0.2a	5.94±0.01a	2.65±0.01a
Late Pleistocene basalt topsoil	113°11′49″-113°11′53″ E 41°37′20″-41°37′23″ N	Calcic-orthic Aridisols	4.37±1.89 a	21.05±1.75a	0.19±0.04a	8.20±0.01a	0.05±0.2a	6.16±0.01a	3.36±0.01a

## Sheet: Sheet 2
Table S2 Topological properties of the empirical ecological networks (MENs) of core microbiomes.
Empirical networks												Random network
Sites	No. of original genera	RMT threshold	Total nodes	Total links	R2 of Power law	Positive /negative link ratio (P / N)	Avg path length (GD)	Aveg connectivity (avgK)	Avg clustering coefficient (avgCC)	Modularity (No. of modules)		Avg path length (GD)	Avg clustering coefficient (avgCC)	Modularity (M)
Holocene basalt	200	0.858	200	6141	0.105	1.4	1.953	61.41	0.779	0.334 (4)		1.953±0.000	0.114±0.004	0.097±0.009
Holocene granite	200	0.8	200	6637	0.214	1.276	1.759	66.37	0.787	0.317 (4)		1.667±0.000	0.127±0.004	0.092±0.007
Late Pleistocene basalt	200	0.785	200	8232	0.017	1.201	1.653	82.32	0.806	0.300 (3)		1.589±0.000	0.507±0.003	0.076±0.005
